# Supplementary material for: Non-Renal Risk Factors for Chronic Kidney Disease in Liver Recipients with Functionally Intact Kidneys at 1 Month
Source: J Clin Med. 2022 Jul 20;11(14):4203. doi: 10.3390/jcm11144203 (PMC9315935; doi:10.3390/jcm11144203)
Supplement: Supplementary file 1 [file jcm-11-04203-s001.zip]

Archive with 1 entries (1 files):
- jcm-1818237-supplementary.pdf
